# Supplementary material for: Recent Advances in Automated Mitosis Detection in Digital Pathology: A PRISMA-Guided Systematic Review with Evaluation-Regime Stratification (2018–2025)
Source: Biomedicines. 2026 Jun 17;14(6):1369. doi: 10.3390/biomedicines14061369 (PMC13296622; doi:10.3390/biomedicines14061369)
Supplement: Supplementary file 1 [file biomedicines-14-01369-s001.zip]

Archive with 7 entries (5 files):
- biomedicines-4334488-supplementary/
- biomedicines-4334488-supplementary/Supplementary Files/
- biomedicines-4334488-supplementary/Supplementary Files/Supplementary Data S1.pdf
- biomedicines-4334488-supplementary/Supplementary Files/Supplementary Data S2.pdf
- biomedicines-4334488-supplementary/Supplementary Files/Supplementary Data S3.pdf
- biomedicines-4334488-supplementary/Supplementary Files/Supplementary Data S4.pdf
- biomedicines-4334488-supplementary/Supplementary Files/Supplementary Data S5.pdf
